# Supplementary material for: First Clinical Experiences with the Ultra-Fast Time-of-Flight BIOGRAPH One Next-Generation Hybrid PET/MRI System
Source: Diagnostics (Basel). 2026 Jan 27;16(3):398. doi: 10.3390/diagnostics16030398 (PMC12896713; doi:10.3390/diagnostics16030398)
Supplement: Supplementary file 1 [file diagnostics-16-00398-s001.zip]

Archive with 1 entries (1 files):
- diagnostics-4070691-supplementary.pdf
